# Supplementary material for: Acute Toxicity, Neurotoxic, Immunotoxic, and Behavioral Effects of Deltamethrin and Sulfamethoxazole in Adult Zebrafish: Insights into Chemical Interactions and Environmental Implications
Source: Toxics. 2025 Feb 10;13(2):128. doi: 10.3390/toxics13020128 (PMC11860506; doi:10.3390/toxics13020128)
Supplement: Supplementary file 1 [file toxics-13-00128-s001.zip]

Archive with 1 entries (1 files):
- toxics-3440554-supplementary.pdf
